# Supplementary material for: Limited and localized magmatism in the Central Atlantic Magmatic Province
Source: Nat Commun. 2020 Jul 7;11:3397. doi: 10.1038/s41467-020-17193-6 (PMC7341742; doi:10.1038/s41467-020-17193-6)
Supplement: Supplementary file 5 — Supplementary Data 2 [file 41467_2020_17193_MOESM5_ESM.txt]

NOTES:
Column 1: x axis (distance along Line 1 in km, increasing to the northwest)
Column 2: y axis (depth in km)
Column 3: P velocity (km/s, NaN masks where model not constrained by ray coverage)
0	65	NaN
0.2	65	NaN
0.4	65	NaN
0.6	65	NaN
0.8	65	NaN
1	65	NaN
1.2	65	NaN
1.4	65	NaN
1.6	65	NaN
1.8	65	NaN
2	65	NaN
2.2	65	NaN
2.4	65	NaN
2.6	65	NaN
2.8	65	NaN
3	65	NaN
3.2	65	NaN
3.4	65	NaN
3.6	65	NaN
3.8	65	NaN
4	65	NaN
4.2	65	NaN
4.4	65	NaN
4.6	65	NaN
4.8	65	NaN
5	65	NaN
5.2	65	NaN
5.4	65	NaN
5.6	65	NaN
5.8	65	NaN
6	65	NaN
6.2	65	NaN
6.4	65	NaN
6.6	65	NaN
6.8	65	NaN
7	65	NaN
7.2	65	NaN
7.4	65	NaN
7.6	65	NaN
7.8	65	NaN
8	65	NaN
8.2	65	NaN
8.4	65	NaN
8.6	65	NaN
8.8	65	NaN
9	65	NaN
9.2	65	NaN
9.4	65	NaN
9.6	65	NaN
9.8	65	NaN
10	65	NaN
10.2	65	NaN
10.4	65	NaN
10.6	65	NaN
10.8	65	NaN
11	65	NaN
11.2	65	NaN
11.4	65	NaN
11.6	65	NaN
11.8	65	NaN
12	65	NaN
12.2	65	NaN
12.4	65	NaN
12.6	65	NaN
12.8	65	NaN
13	65	NaN
13.2	65	NaN
13.4	65	NaN
13.6	65	NaN
13.8	65	NaN
14	65	NaN
14.2	65	NaN
14.4	65	NaN
14.6	65	NaN
14.8	65	NaN
15	65	NaN
15.2	65	NaN
15.4	65	NaN
15.6	65	NaN
15.8	65	NaN
16	65	NaN
16.2	65	NaN
16.4	65	NaN
16.6	65	NaN
16.8	65	NaN
17	65	NaN
17.2	65	NaN
17.4	65	NaN
17.6	65	NaN
17.8	65	NaN
18	65	NaN
18.2	65	NaN
18.4	65	NaN
18.6	65	NaN
18.8	65	NaN
19	65	NaN
19.2	65	NaN
19.4	65	NaN
19.6	65	NaN
19.8	65	NaN
20	65	NaN
20.2	65	NaN
20.4	65	NaN
20.6	65	NaN
20.8	65	NaN
21	65	NaN
21.2	65	NaN
21.4	65	NaN
21.6	65	NaN
21.8	65	NaN
22	65	NaN
22.2	65	NaN
22.4	65	NaN
22.6	65	NaN
22.8	65	NaN
23	65	NaN
23.2	65	NaN
23.4	65	NaN
23.6	65	NaN
23.8	65	NaN
24	65	NaN
24.2	65	NaN
24.4	65	NaN
24.6	65	NaN
24.8	65	NaN
25	65	NaN
25.2	65	NaN
25.4	65	NaN
25.6	65	NaN
25.8	65	NaN
26	65	NaN
26.2	65	NaN
26.4	65	NaN
26.6	65	NaN
26.8	65	NaN
27	65	NaN
27.2	65	NaN
27.4	65	NaN
27.6	65	NaN
27.8	65	NaN
28	65	NaN
28.2	65	NaN
28.4	65	NaN
28.6	65	NaN
28.8	65	NaN
29	65	NaN
29.2	65	NaN
29.4	65	NaN
29.6	65	NaN
29.8	65	NaN
30	65	NaN
30.2	65	NaN
30.4	65	NaN
30.6	65	NaN
30.8	65	NaN
31	65	NaN
31.2	65	NaN
31.4	65	NaN
31.6	65	NaN
31.8	65	NaN
32	65	NaN
32.2	65	NaN
32.4	65	NaN
32.6	65	NaN
32.8	65	NaN
33	65	NaN
33.2	65	NaN
33.4	65	NaN
33.6	65	NaN
33.8	65	NaN
34	65	NaN
34.2	65	NaN
34.4	65	NaN
34.6	65	NaN
34.8	65	NaN
35	65	NaN
35.2	65	NaN
35.4	65	NaN
35.6	65	NaN
35.8	65	NaN
36	65	NaN
36.2	65	NaN
36.4	65	NaN
36.6	65	NaN
36.8	65	NaN
37	65	NaN
37.2	65	NaN
37.4	65	NaN
37.6	65	NaN
37.8	65	NaN
38	65	NaN
38.2	65	NaN
38.4	65	NaN
38.6	65	NaN
38.8	65	NaN
39	65	NaN
39.2	65	NaN
39.4	65	NaN
39.6	65	NaN
39.8	65	NaN
40	65	NaN
40.2	65	NaN
40.4	65	NaN
40.6	65	NaN
40.8	65	NaN
41	65	NaN
41.2	65	NaN
41.4	65	NaN
41.6	65	NaN
41.8	65	NaN
42	65	NaN
42.2	65	NaN
42.4	65	NaN
42.6	65	NaN
42.8	65	NaN
43	65	NaN
43.2	65	NaN
43.4	65	NaN
43.6	65	NaN
43.8	65	NaN
44	65	NaN
44.2	65	NaN
44.4	65	NaN
44.6	65	NaN
44.8	65	NaN
45	65	NaN
45.2	65	NaN
45.4	65	NaN
45.6	65	NaN
45.8	65	NaN
46	65	NaN
46.2	65	NaN
46.4	65	NaN
46.6	65	NaN
46.8	65	NaN
47	65	NaN
47.2	65	NaN
47.4	65	NaN
47.6	65	NaN
47.8	65	NaN
48	65	NaN
48.2	65	NaN
48.4	65	NaN
48.6	65	NaN
48.8	65	NaN
49	65	NaN
49.2	65	NaN
49.4	65	NaN
49.6	65	NaN
49.8	65	NaN
50	65	NaN
50.2	65	NaN
50.4	65	NaN
50.6	65	NaN
50.8	65	NaN
51	65	NaN
51.2	65	NaN
51.4	65	NaN
51.6	65	NaN
51.8	65	NaN
52	65	NaN
52.2	65	NaN
52.4	65	NaN
52.6	65	NaN
52.8	65	NaN
53	65	NaN
53.2	65	NaN
53.4	65	NaN
53.6	65	NaN
53.8	65	NaN
54	65	NaN
54.2	65	NaN
54.4	65	NaN
54.6	65	NaN
54.8	65	NaN
55	65	NaN
55.2	65	NaN
55.4	65	NaN
55.6	65	NaN
55.8	65	NaN
56	65	NaN
56.2	65	NaN
56.4	65	NaN
56.6	65	NaN
56.8	65	NaN
57	65	NaN
57.2	65	NaN
57.4	65	NaN
57.6	65	NaN
57.8	65	NaN
58	65	NaN
58.2	65	NaN
58.4	65	NaN
58.6	65	NaN
58.8	65	NaN
59	65	NaN
59.2	65	NaN
59.4	65	NaN
59.6	65	NaN
59.8	65	NaN
60	65	NaN
60.2	65	NaN
60.4	65	NaN
60.6	65	NaN
60.8	65	NaN
61	65	NaN
61.2	65	NaN
61.4	65	NaN
61.6	65	NaN
61.8	65	NaN
62	65	NaN
62.2	65	NaN
62.4	65	NaN
62.6	65	NaN
62.8	65	NaN
63	65	NaN
63.2	65	NaN
63.4	65	NaN
63.6	65	NaN
63.8	65	NaN
64	65	NaN
64.2	65	NaN
64.4	65	NaN
64.6	65	NaN
64.8	65	NaN
65	65	NaN
65.2	65	NaN
65.4	65	NaN
65.6	65	NaN
65.8	65	NaN
66	65	NaN
66.2	65	NaN
66.4	65	NaN
66.6	65	NaN
66.8	65	NaN
67	65	NaN
67.2	65	NaN
67.4	65	NaN
67.6	65	NaN
67.8	65	NaN
68	65	NaN
68.2	65	NaN
68.4	65	NaN
68.6	65	NaN
68.8	65	NaN
69	65	NaN
69.2	65	NaN
69.4	65	NaN
69.6	65	NaN
69.8	65	NaN
70	65	NaN
70.2	65	NaN
70.4	65	NaN
70.6	65	NaN
70.8	65	NaN
71	65	NaN
71.2	65	NaN
71.4	65	NaN
71.6	65	NaN
71.8	65	NaN
72	65	NaN
72.2	65	NaN
72.4	65	NaN
72.6	65	NaN
72.8	65	NaN
73	65	NaN
73.2	65	NaN
73.4	65	NaN
73.6	65	NaN
73.8	65	NaN
74	65	NaN
74.2	65	NaN
74.4	65	NaN
74.6	65	NaN
74.8	65	NaN
75	65	NaN
75.2	65	NaN
75.4	65	NaN
75.6	65	NaN
75.8	65	NaN
76	65	NaN
76.2	65	NaN
76.4	65	NaN
76.6	65	NaN
76.8	65	NaN
77	65	NaN
77.2	65	NaN
77.4	65	NaN
77.6	65	NaN
77.8	65	NaN
78	65	NaN
78.2	65	NaN
78.4	65	NaN
78.6	65	NaN
78.8	65	NaN
79	65	NaN
79.2	65	NaN
79.4	65	NaN
79.6	65	NaN
79.8	65	NaN
80	65	NaN
80.2	65	NaN
80.4	65	NaN
80.6	65	NaN
80.8	65	NaN
81	65	NaN
81.2	65	NaN
81.4	65	NaN
81.6	65	NaN
81.8	65	NaN
82	65	NaN
82.2	65	NaN
82.4	65	NaN
82.6	65	NaN
82.8	65	NaN
83	65	NaN
83.2	65	NaN
83.4	65	NaN
83.6	65	NaN
83.8	65	NaN
84	65	NaN
84.2	65	NaN
84.4	65	NaN
84.6	65	NaN
84.8	65	NaN
85	65	NaN
85.2	65	NaN
85.4	65	NaN
85.6	65	NaN
85.8	65	NaN
86	65	NaN
86.2	65	NaN
86.4	65	NaN
86.6	65	NaN
86.8	65	NaN
87	65	NaN
87.2	65	NaN
87.4	65	NaN
87.6	65	NaN
87.8	65	NaN
88	65	NaN
88.2	65	NaN
88.4	65	NaN
88.6	65	NaN
88.8	65	NaN
89	65	NaN
89.2	65	NaN
89.4	65	NaN
89.6	65	NaN
89.8	65	NaN
90	65	NaN
90.2	65	NaN
90.4	65	NaN
90.6	65	NaN
90.8	65	NaN
91	65	NaN
91.2	65	NaN
91.4	65	NaN
91.6	65	NaN
91.8	65	NaN
92	65	NaN
92.2	65	NaN
92.4	65	NaN
92.6	65	NaN
92.8	65	NaN
93	65	NaN
93.2	65	NaN
93.4	65	NaN
93.6	65	NaN
93.8	65	NaN
94	65	NaN
94.2	65	NaN
94.4	65	NaN
94.6	65	NaN
94.8	65	NaN
95	65	NaN
95.2	65	NaN
95.4	65	NaN
95.6	65	NaN
95.8	65	NaN
96	65	NaN
96.2	65	NaN
96.4	65	NaN
96.6	65	NaN
96.8	65	NaN
97	65	NaN
97.2	65	NaN
97.4	65	NaN
97.6	65	NaN
97.8	65	NaN
98	65	NaN
98.2	65	NaN
98.4	65	NaN
98.6	65	NaN
98.8	65	NaN
99	65	NaN
99.2	65	NaN
99.4	65	NaN
99.6	65	NaN
99.8	65	NaN
100	65	NaN
100.2	65	NaN
100.4	65	NaN
100.6	65	NaN
100.8	65	NaN
101	65	NaN
101.2	65	NaN
101.4	65	NaN
101.6	65	NaN
101.8	65	NaN
102	65	NaN
102.2	65	NaN
102.4	65	NaN
102.6	65	NaN
102.8	65	NaN
103	65	NaN
103.2	65	NaN
103.4	65	NaN
103.6	65	NaN
103.8	65	NaN
104	65	NaN
104.2	65	NaN
104.4	65	NaN
104.6	65	NaN
104.8	65	NaN
105	65	NaN
105.2	65	NaN
105.4	65	NaN
105.6	65	NaN
105.8	65	NaN
106	65	NaN
106.2	65	NaN
106.4	65	NaN
106.6	65	NaN
106.8	65	NaN
107	65	NaN
107.2	65	NaN
107.4	65	NaN
107.6	65	NaN
107.8	65	NaN
108	65	NaN
108.2	65	NaN
108.4	65	NaN
108.6	65	NaN
108.8	65	NaN
109	65	NaN
109.2	65	NaN
109.4	65	NaN
109.6	65	NaN
109.8	65	NaN
110	65	NaN
110.2	65	NaN
110.4	65	NaN
110.6	65	NaN
110.8	65	NaN
111	65	NaN
111.2	65	NaN
111.4	65	NaN
111.6	65	NaN
111.8	65	NaN
112	65	NaN
112.2	65	NaN
112.4	65	NaN
112.6	65	NaN
112.8	65	NaN
113	65	NaN
113.2	65	NaN
113.4	65	NaN
113.6	65	NaN
113.8	65	NaN
114	65	NaN
114.2	65	NaN
114.4	65	NaN
114.6	65	NaN
114.8	65	NaN
115	65	NaN
115.2	65	NaN
115.4	65	NaN
115.6	65	NaN
115.8	65	NaN
116	65	NaN
116.2	65	NaN
116.4	65	NaN
116.6	65	NaN
116.8	65	NaN
117	65	NaN
117.2	65	NaN
117.4	65	NaN
117.6	65	NaN
117.8	65	NaN
118	65	NaN
118.2	65	NaN
118.4	65	NaN
118.6	65	NaN
118.8	65	NaN
119	65	NaN
119.2	65	NaN
119.4	65	NaN
119.6	65	NaN
119.8	65	NaN
120	65	NaN
120.2	65	NaN
120.4	65	NaN
120.6	65	NaN
120.8	65	NaN
121	65	NaN
121.2	65	NaN
121.4	65	NaN
121.6	65	NaN
121.8	65	NaN
122	65	NaN
122.2	65	NaN
122.4	65	NaN
122.6	65	NaN
122.8	65	NaN
123	65	NaN
123.2	65	NaN
123.4	65	NaN
123.6	65	NaN
123.8	65	NaN
124	65	NaN
124.2	65	NaN
124.4	65	NaN
124.6	65	NaN
124.8	65	NaN
125	65	NaN
125.2	65	NaN
125.4	65	NaN
125.6	65	NaN
125.8	65	NaN
126	65	NaN
126.2	65	NaN
126.4	65	NaN
126.6	65	NaN
126.8	65	NaN
127	65	NaN
127.2	65	NaN
127.4	65	NaN
127.6	65	NaN
127.8	65	NaN
128	65	NaN
128.2	65	NaN
128.4	65	NaN
128.6	65	NaN
128.8	65	NaN
129	65	NaN
129.2	65	NaN
129.4	65	NaN
129.6	65	NaN
129.8	65	NaN
130	65	NaN
130.2	65	NaN
130.4	65	NaN
130.6	65	NaN
130.8	65	NaN
131	65	NaN
131.2	65	NaN
131.4	65	NaN
131.6	65	NaN
131.8	65	NaN
132	65	NaN
132.2	65	NaN
132.4	65	NaN
132.6	65	NaN
132.8	65	NaN
133	65	NaN
133.2	65	NaN
133.4	65	NaN
133.6	65	NaN
133.8	65	NaN
134	65	NaN
134.2	65	NaN
134.4	65	NaN
134.6	65	NaN
134.8	65	NaN
135	65	NaN
135.2	65	NaN
135.4	65	NaN
135.6	65	NaN
135.8	65	NaN
136	65	NaN
136.2	65	NaN
136.4	65	NaN
136.6	65	NaN
136.8	65	NaN
137	65	NaN
137.2	65	NaN
137.4	65	NaN
137.6	65	NaN
137.8	65	NaN
138	65	NaN
138.2	65	NaN
138.4	65	NaN
138.6	65	NaN
138.8	65	NaN
139	65	NaN
139.2	65	NaN
139.4	65	NaN
139.6	65	NaN
139.8	65	NaN
140	65	NaN
140.2	65	NaN
140.4	65	NaN
140.6	65	NaN
140.8	65	NaN
141	65	NaN
141.2	65	NaN
141.4	65	NaN
141.6	65	NaN
141.8	65	NaN
142	65	NaN
142.2	65	NaN
142.4	65	NaN
142.6	65	NaN
142.8	65	NaN
143	65	NaN
143.2	65	NaN
143.4	65	NaN
143.6	65	NaN
143.8	65	NaN
144	65	NaN
144.2	65	NaN
144.4	65	NaN
144.6	65	NaN
144.8	65	NaN
145	65	NaN
145.2	65	NaN
145.4	65	NaN
145.6	65	NaN
145.8	65	NaN
146	65	NaN
146.2	65	NaN
146.4	65	NaN
146.6	65	NaN
146.8	65	NaN
147	65	NaN
147.2	65	NaN
147.4	65	NaN
147.6	65	NaN
147.8	65	NaN
148	65	NaN
148.2	65	NaN
148.4	65	NaN
148.6	65	NaN
148.8	65	NaN
149	65	NaN
149.2	65	NaN
149.4	65	NaN
149.6	65	NaN
149.8	65	NaN
150	65	NaN
150.2	65	NaN
150.4	65	NaN
150.6	65	NaN
150.8	65	NaN
151	65	NaN
151.2	65	NaN
151.4	65	NaN
151.6	65	NaN
151.8	65	NaN
152	65	NaN
152.2	65	NaN
152.4	65	NaN
152.6	65	NaN
152.8	65	NaN
153	65	NaN
153.2	65	NaN
153.4	65	NaN
153.6	65	NaN
153.8	65	NaN
154	65	NaN
154.2	65	NaN
154.4	65	NaN
154.6	65	NaN
154.8	65	NaN
155	65	NaN
155.2	65	NaN
155.4	65	NaN
155.6	65	NaN
155.8	65	NaN
156	65	NaN
156.2	65	NaN
156.4	65	NaN
156.6	65	NaN
156.8	65	NaN
157	65	NaN
157.2	65	NaN
157.4	65	NaN
157.6	65	NaN
157.8	65	NaN
158	65	NaN
158.2	65	NaN
158.4	65	NaN
158.6	65	NaN
158.8	65	NaN
159	65	NaN
159.2	65	NaN
159.4	65	NaN
159.6	65	NaN
159.8	65	NaN
160	65	NaN
160.2	65	NaN
160.4	65	NaN
160.6	65	NaN
160.8	65	NaN
161	65	NaN
161.2	65	NaN
161.4	65	NaN
161.6	65	NaN
161.8	65	NaN
162	65	NaN
162.2	65	NaN
162.4	65	NaN
162.6	65	NaN
162.8	65	NaN
163	65	NaN
163.2	65	NaN
163.4	65	NaN
163.6	65	NaN
163.8	65	NaN
164	65	NaN
164.2	65	NaN
164.4	65	NaN
164.6	65	NaN
164.8	65	NaN
165	65	NaN
165.2	65	NaN
165.4	65	NaN
165.6	65	NaN
165.8	65	NaN
166	65	NaN
166.2	65	NaN
166.4	65	NaN
166.6	65	NaN
166.8	65	NaN
167	65	NaN
167.2	65	NaN
167.4	65	NaN
167.6	65	NaN
167.8	65	NaN
168	65	NaN
168.2	65	NaN
168.4	65	NaN
168.6	65	NaN
168.8	65	NaN
169	65	NaN
169.2	65	NaN
169.4	65	NaN
169.6	65	NaN
169.8	65	NaN
170	65	NaN
170.2	65	NaN
170.4	65	NaN
170.6	65	NaN
170.8	65	NaN
171	65	NaN
171.2	65	NaN
171.4	65	NaN
171.6	65	NaN
171.8	65	NaN
172	65	NaN
172.2	65	NaN
172.4	65	NaN
172.6	65	NaN
172.8	65	NaN
173	65	NaN
173.2	65	NaN
173.4	65	NaN
173.6	65	NaN
173.8	65	NaN
174	65	NaN
174.2	65	NaN
174.4	65	NaN
174.6	65	NaN
174.8	65	NaN
175	65	NaN
175.2	65	NaN
175.4	65	NaN
175.6	65	NaN
175.8	65	NaN
176	65	NaN
176.2	65	NaN
176.4	65	NaN
176.6	65	NaN
176.8	65	NaN
177	65	NaN
177.2	65	NaN
177.4	65	NaN
177.6	65	NaN
177.8	65	NaN
178	65	NaN
178.2	65	NaN
178.4	65	NaN
178.6	65	NaN
178.8	65	NaN
179	65	NaN
179.2	65	NaN
179.4	65	NaN
179.6	65	NaN
179.8	65	NaN
180	65	NaN
180.2	65	NaN
180.4	65	NaN
180.6	65	NaN
180.8	65	NaN
181	65	NaN
181.2	65	NaN
181.4	65	NaN
181.6	65	NaN
181.8	65	NaN
182	65	NaN
182.2	65	NaN
182.4	65	NaN
182.6	65	NaN
182.8	65	NaN
183	65	NaN
183.2	65	NaN
183.4	65	NaN
183.6	65	NaN
183.8	65	NaN
184	65	NaN
184.2	65	NaN
184.4	65	NaN
184.6	65	NaN
184.8	65	NaN
185	65	NaN
185.2	65	NaN
185.4	65	NaN
185.6	65	NaN
185.8	65	NaN
186	65	NaN
186.2	65	NaN
186.4	65	NaN
186.6	65	NaN
186.8	65	NaN
187	65	NaN
187.2	65	NaN
187.4	65	NaN
187.6	65	NaN
187.8	65	NaN
188	65	NaN
188.2	65	NaN
188.4	65	NaN
188.6	65	NaN
188.8	65	NaN
189	65	NaN
189.2	65	NaN
189.4	65	NaN
189.6	65	NaN
189.8	65	NaN
190	65	NaN
190.2	65	NaN
190.4	65	NaN
190.6	65	NaN
190.8	65	NaN
191	65	NaN
191.2	65	NaN
191.4	65	NaN
191.6	65	NaN
191.8	65	NaN
192	65	NaN
192.2	65	NaN
192.4	65	NaN
192.6	65	NaN
192.8	65	NaN
193	65	NaN
193.2	65	NaN
193.4	65	NaN
193.6	65	NaN
193.8	65	NaN
194	65	NaN
194.2	65	NaN
194.4	65	NaN
194.6	65	NaN
194.8	65	NaN
195	65	NaN
195.2	65	NaN
195.4	65	NaN
195.6	65	NaN
195.8	65	NaN
196	65	NaN
196.2	65	NaN
196.4	65	NaN
196.6	65	NaN
196.8	65	NaN
197	65	NaN
197.2	65	NaN
197.4	65	NaN
197.6	65	NaN
197.8	65	NaN
198	65	NaN
198.2	65	NaN
198.4	65	NaN
198.6	65	NaN
198.8	65	NaN
199	65	NaN
199.2	65	NaN
199.4	65	NaN
199.6	65	NaN
199.8	65	NaN
200	65	NaN
200.2	65	NaN
200.4	65	NaN
200.6	65	NaN
200.8	65	NaN
201	65	NaN
201.2	65	NaN
201.4	65	NaN
201.6	65	NaN
201.8	65	NaN
202	65	NaN
202.2	65	NaN
202.4	65	NaN
202.6	65	NaN
202.8	65	NaN
203	65	NaN
203.2	65	NaN
203.4	65	NaN
203.6	65	NaN
203.8	65	NaN
204	65	NaN
204.2	65	NaN
204.4	65	NaN
204.6	65	NaN
204.8	65	NaN
205	65	NaN
205.2	65	NaN
205.4	65	NaN
205.6	65	NaN
205.8	65	NaN
206	65	NaN
206.2	65	NaN
206.4	65	NaN
206.6	65	NaN
206.8	65	NaN
207	65	NaN
207.2	65	NaN
207.4	65	NaN
207.6	65	NaN
207.8	65	NaN
208	65	NaN
208.2	65	NaN
208.4	65	NaN
208.6	65	NaN
208.8	65	NaN
209	65	NaN
209.2	65	NaN
209.4	65	NaN
209.6	65	NaN
209.8	65	NaN
210	65	NaN
210.2	65	NaN
210.4	65	NaN
210.6	65	NaN
210.8	65	NaN
211	65	NaN
211.2	65	NaN
211.4	65	NaN
211.6	65	NaN
211.8	65	NaN
212	65	NaN
212.2	65	NaN
212.4	65	NaN
212.6	65	NaN
212.8	65	NaN
213	65	NaN
213.2	65	NaN
213.4	65	NaN
213.6	65	NaN
213.8	65	NaN
214	65	NaN
214.2	65	NaN
214.4	65	NaN
214.6	65	NaN
214.8	65	NaN
215	65	NaN
215.2	65	NaN
215.4	65	NaN
215.6	65	NaN
215.8	65	NaN
216	65	NaN
216.2	65	NaN
216.4	65	NaN
216.6	65	NaN
216.8	65	NaN
217	65	NaN
217.2	65	NaN
217.4	65	NaN
217.6	65	NaN
217.8	65	NaN
218	65	NaN
218.2	65	NaN
218.4	65	NaN
218.6	65	NaN
218.8	65	NaN
219	65	NaN
219.2	65	NaN
219.4	65	NaN
219.6	65	NaN
219.8	65	NaN
220	65	NaN
220.2	65	NaN
220.4	65	NaN
220.6	65	NaN
220.8	65	NaN
221	65	NaN
221.2	65	NaN
221.4	65	NaN
221.6	65	NaN
221.8	65	NaN
222	65	NaN
222.2	65	NaN
222.4	65	NaN
222.6	65	NaN
222.8	65	NaN
223	65	NaN
223.2	65	NaN
223.4	65	NaN
223.6	65	NaN
223.8	65	NaN
224	65	NaN
224.2	65	NaN
224.4	65	NaN
224.6	65	NaN
224.8	65	NaN
225	65	NaN
225.2	65	NaN
225.4	65	NaN
225.6	65	NaN
225.8	65	NaN
226	65	NaN
226.2	65	NaN
226.4	65	NaN
226.6	65	NaN
226.8	65	NaN
227	65	NaN
227.2	65	NaN
227.4	65	NaN
227.6	65	NaN
227.8	65	NaN
228	65	NaN
228.2	65	NaN
228.4	65	NaN
228.6	65	NaN
228.8	65	NaN
229	65	NaN
229.2	65	NaN
229.4	65	NaN
229.6	65	NaN
229.8	65	NaN
230	65	NaN
230.2	65	NaN
230.4	65	NaN
230.6	65	NaN
230.8	65	NaN
231	65	NaN
231.2	65	NaN
231.4	65	NaN
231.6	65	NaN
231.8	65	NaN
232	65	NaN
232.2	65	NaN
232.4	65	NaN
232.6	65	NaN
232.8	65	NaN
233	65	NaN
233.2	65	NaN
233.4	65	NaN
233.6	65	NaN
233.8	65	NaN
234	65	NaN
234.2	65	NaN
234.4	65	NaN
234.6	65	NaN
234.8	65	NaN
235	65	NaN
235.2	65	NaN
235.4	65	NaN
235.6	65	NaN
235.8	65	NaN
236	65	NaN
236.2	65	NaN
236.4	65	NaN
236.6	65	NaN
236.8	65	NaN
237	65	NaN
237.2	65	NaN
237.4	65	NaN
237.6	65	NaN
237.8	65	NaN
238	65	NaN
238.2	65	NaN
238.4	65	NaN
238.6	65	NaN
238.8	65	NaN
239	65	NaN
239.2	65	NaN
239.4	65	NaN
239.6	65	NaN
239.8	65	NaN
240	65	NaN
240.2	65	NaN
240.4	65	NaN
240.6	65	NaN
240.8	65	NaN
241	65	NaN
241.2	65	NaN
241.4	65	NaN
241.6	65	NaN
241.8	65	NaN
242	65	NaN
242.2	65	NaN
242.4	65	NaN
242.6	65	NaN
242.8	65	NaN
243	65	NaN
243.2	65	NaN
243.4	65	NaN
243.6	65	NaN
243.8	65	NaN
244	65	NaN
244.2	65	NaN
244.4	65	NaN
244.6	65	NaN
244.8	65	NaN
245	65	NaN
245.2	65	NaN
245.4	65	NaN
245.6	65	NaN
245.8	65	NaN
246	65	NaN
246.2	65	NaN
246.4	65	NaN
246.6	65	NaN
246.8	65	NaN
247	65	NaN
247.2	65	NaN
247.4	65	NaN
247.6	65	NaN
247.8	65	NaN
248	65	NaN
248.2	65	NaN
248.4	65	NaN
248.6	65	NaN
248.8	65	NaN
249	65	NaN
249.2	65	NaN
249.4	65	NaN
249.6	65	NaN
249.8	65	NaN
250	65	NaN
250.2	65	NaN
250.4	65	NaN
250.6	65	NaN
250.8	65	NaN
251	65	NaN
251.2	65	NaN
251.4	65	NaN
251.6	65	NaN
251.8	65	NaN
252	65	NaN
252.2	65	NaN
252.4	65	NaN
252.6	65	NaN
252.8	65	NaN
253	65	NaN
253.2	65	NaN
253.4	65	NaN
253.6	65	NaN
253.8	65	NaN
254	65	NaN
254.2	65	NaN
254.4	65	NaN
254.6	65	NaN
254.8	65	NaN
255	65	NaN
255.2	65	NaN
255.4	65	NaN
255.6	65	NaN
255.8	65	NaN
256	65	NaN
256.2	65	NaN
256.4	65	NaN
256.6	65	NaN
256.8	65	NaN
257	65	NaN
257.2	65	NaN
257.4	65	NaN
257.6	65	NaN
257.8	65	NaN
258	65	NaN
258.2	65	NaN
258.4	65	NaN
258.6	65	NaN
258.8	65	NaN
259	65	NaN
259.2	65	NaN
259.4	65	NaN
259.6	65	NaN
259.8	65	NaN
260	65	NaN
260.2	65	NaN
260.4	65	NaN
260.6	65	NaN
260.8	65	NaN
261	65	NaN
261.2	65	NaN
261.4	65	NaN
261.6	65	NaN
261.8	65	NaN
262	65	NaN
262.2	65	NaN
262.4	65	NaN
262.6	65	NaN
262.8	65	NaN
263	65	NaN
263.2	65	NaN
263.4	65	NaN
263.6	65	NaN
263.8	65	NaN
264	65	NaN
264.2	65	NaN
264.4	65	NaN
264.6	65	NaN
264.8	65	NaN
265	65	NaN
265.2	65	NaN
265.4	65	NaN
265.6	65	NaN
265.8	65	NaN
266	65	NaN
266.2	65	NaN
266.4	65	NaN
266.6	65	NaN
266.8	65	NaN
267	65	NaN
267.2	65	NaN
267.4	65	NaN
267.6	65	NaN
267.8	65	NaN
268	65	NaN
268.2	65	NaN
268.4	65	NaN
268.6	65	NaN
268.8	65	NaN
269	65	NaN
269.2	65	NaN
269.4	65	NaN
269.6	65	NaN
269.8	65	NaN
270	65	NaN
270.2	65	NaN
270.4	65	NaN
270.6	65	NaN
270.8	65	NaN
271	65	NaN
271.2	65	NaN
271.4	65	NaN
271.6	65	NaN
271.8	65	NaN
272	65	NaN
272.2	65	NaN
272.4	65	NaN
272.6	65	NaN
272.8	65	NaN
273	65	NaN
273.2	65	NaN
273.4	65	NaN
273.6	65	NaN
273.8	65	NaN
274	65	NaN
274.2	65	NaN
274.4	65	NaN
274.6	65	NaN
274.8	65	NaN
275	65	NaN
275.2	65	NaN
275.4	65	NaN
275.6	65	NaN
275.8	65	NaN
276	65	NaN
276.2	65	NaN
276.4	65	NaN
276.6	65	NaN
276.8	65	NaN
277	65	NaN
277.2	65	NaN
277.4	65	NaN
277.6	65	NaN
277.8	65	NaN
278	65	NaN
278.2	65	NaN
278.4	65	NaN
278.6	65	NaN
278.8	65	NaN
279	65	NaN
279.2	65	NaN
279.4	65	NaN
279.6	65	NaN
279.8	65	NaN
280	65	NaN
280.2	65	NaN
280.4	65	NaN
280.6	65	NaN
280.8	65	NaN
281	65	NaN
281.2	65	NaN
281.4	65	NaN
281.6	65	NaN
281.8	65	NaN
282	65	NaN
282.2	65	NaN
282.4	65	NaN
282.6	65	NaN
282.8	65	NaN
283	65	NaN
283.2	65	NaN
283.4	65	NaN
283.6	65	NaN
283.8	65	NaN
284	65	NaN
284.2	65	NaN
284.4	65	NaN
284.6	65	NaN
284.8	65	NaN
285	65	NaN
285.2	65	NaN
285.4	65	NaN
285.6	65	NaN
285.8	65	NaN
286	65	NaN
286.2	65	NaN
286.4	65	NaN
286.6	65	NaN
286.8	65	NaN
287	65	NaN
287.2	65	NaN
287.4	65	NaN
287.6	65	NaN
287.8	65	NaN
288	65	NaN
288.2	65	NaN
288.4	65	NaN
288.6	65	NaN
288.8	65	NaN
289	65	NaN
289.2	65	NaN
289.4	65	NaN
289.6	65	NaN
289.8	65	NaN
290	65	NaN
290.2	65	NaN
290.4	65	NaN
290.6	65	NaN
290.8	65	NaN
291	65	NaN
291.2	65	NaN
291.4	65	NaN
291.6	65	NaN
291.8	65	NaN
292	65	NaN
292.2	65	NaN
292.4	65	NaN
292.6	65	NaN
292.8	65	NaN
293	65	NaN
293.2	65	NaN
293.4	65	NaN
293.6	65	NaN
293.8	65	NaN
294	65	NaN
294.2	65	NaN
294.4	65	NaN
294.6	65	NaN
294.8	65	NaN
295	65	NaN
295.2	65	NaN
295.4	65	NaN
295.6	65	NaN
295.8	65	NaN
296	65	NaN
296.2	65	NaN
296.4	65	NaN
296.6	65	NaN
296.8	65	NaN
297	65	NaN
297.2	65	NaN
297.4	65	NaN
297.6	65	NaN
297.8	65	NaN
298	65	NaN
298.2	65	NaN
298.4	65	NaN
298.6	65	NaN
298.8	65	NaN
299	65	NaN
299.2	65	NaN
299.4	65	NaN
299.6	65	NaN
299.8	65	NaN
300	65	NaN
300.2	65	NaN
300.4	65	NaN
300.6	65	NaN
300.8	65	NaN
301	65	NaN
301.2	65	NaN
301.4	65	NaN
301.6	65	NaN
301.8	65	NaN
302	65	NaN
302.2	65	NaN
302.4	65	NaN
302.6	65	NaN
302.8	65	NaN
303	65	NaN
303.2	65	NaN
303.4	65	NaN
303.6	65	NaN
303.8	65	NaN
304	65	NaN
304.2	65	NaN
304.4	65	NaN
304.6	65	NaN
304.8	65	NaN
305	65	NaN
305.2	65	NaN
305.4	65	NaN
305.6	65	NaN
305.8	65	NaN
306	65	NaN
306.2	65	NaN
306.4	65	NaN
306.6	65	NaN
306.8	65	NaN
307	65	NaN
307.2	65	NaN
307.4	65	NaN
307.6	65	NaN
307.8	65	NaN
308	65	NaN
308.2	65	NaN
308.4	65	NaN
308.6	65	NaN
308.8	65	NaN
309	65	NaN
309.2	65	NaN
309.4	65	NaN
309.6	65	NaN
309.8	65	NaN
310	65	NaN
310.2	65	NaN
310.4	65	NaN
310.6	65	NaN
310.8	65	NaN
311	65	NaN
311.2	65	NaN
311.4	65	NaN
311.6	65	NaN
311.8	65	NaN
312	65	NaN
312.2	65	NaN
312.4	65	NaN
312.6	65	NaN
312.8	65	NaN
313	65	NaN
313.2	65	NaN
313.4	65	NaN
313.6	65	NaN
313.8	65	NaN
314	65	NaN
314.2	65	NaN
314.4	65	NaN
314.6	65	NaN
314.8	65	NaN
315	65	NaN
315.2	65	NaN
315.4	65	NaN
315.6	65	NaN
315.8	65	NaN
316	65	NaN
316.2	65	NaN
316.4	65	NaN
316.6	65	NaN
316.8	65	NaN
317	65	NaN
317.2	65	NaN
317.4	65	NaN
317.6	65	NaN
317.8	65	NaN
318	65	NaN
318.2	65	NaN
318.4	65	NaN
318.6	65	NaN
318.8	65	NaN
319	65	NaN
319.2	65	NaN
319.4	65	NaN
319.6	65	NaN
319.8	65	NaN
320	65	NaN
0	64.8	NaN
0.2	64.8	NaN
0.4	64.8	NaN
0.6	64.8	NaN
0.8	64.8	NaN
1	64.8	NaN
1.2	64.8	NaN
1.4	64.8	NaN
1.6	64.8	NaN
1.8	64.8	NaN
2	64.8	NaN
2.2	64.8	NaN
2.4	64.8	NaN
2.6	64.8	NaN
2.8	64.8	NaN
3	64.8	NaN
3.2	64.8	NaN
3.4	64.8	NaN
3.6	64.8	NaN
3.8	64.8	NaN
4	64.8	NaN
4.2	64.8	NaN
4.4	64.8	NaN
4.6	64.8	NaN
4.8	64.8	NaN
5	64.8	NaN
5.2	64.8	NaN
5.4	64.8	NaN
5.6	64.8	NaN
5.8	64.8	NaN
6	64.8	NaN
6.2	64.8	NaN
6.4	64.8	NaN
6.6	64.8	NaN
6.8	64.8	NaN
7	64.8	NaN
7.2	64.8	NaN
7.4	64.8	NaN
7.6	64.8	NaN
7.8	64.8	NaN
8	64.8	NaN
8.2	64.8	NaN
8.4	64.8	NaN
8.6	64.8	NaN
8.8	64.8	NaN
9	64.8	NaN
9.2	64.8	NaN
9.4	64.8	NaN
9.6	64.8	NaN
9.8	64.8	NaN
10	64.8	NaN
10.2	64.8	NaN
10.4	64.8	NaN
10.6	64.8	NaN
10.8	64.8	NaN
11	64.8	NaN
11.2	64.8	NaN
11.4	64.8	NaN
11.6	64.8	NaN
11.8	64.8	NaN
12	64.8	NaN
12.2	64.8	NaN
12.4	64.8	NaN
12.6	64.8	NaN
12.8	64.8	NaN
13	64.8	NaN
13.2	64.8	NaN
13.4	64.8	NaN
13.6	64.8	NaN
13.8	64.8	NaN
14	64.8	NaN
14.2	64.8	NaN
14.4	64.8	NaN
14.6	64.8	NaN
14.8	64.8	NaN
15	64.8	NaN
15.2	64.8	NaN
15.4	64.8	NaN
15.6	64.8	NaN
15.8	64.8	NaN
16	64.8	NaN
16.2	64.8	NaN
16.4	64.8	NaN
16.6	64.8	NaN
16.8	64.8	NaN
17	64.8	NaN
17.2	64.8	NaN
17.4	64.8	NaN
17.6	64.8	NaN
17.8	64.8	NaN
18	64.8	NaN
18.2	64.8	NaN
18.4	64.8	NaN
18.6	64.8	NaN
18.8	64.8	NaN
19	64.8	NaN
19.2	64.8	NaN
19.4	64.8	NaN
19.6	64.8	NaN
19.8	64.8	NaN
20	64.8	NaN
20.2	64.8	NaN
20.4	64.8	NaN
20.6	64.8	NaN
20.8	64.8	NaN
21	64.8	NaN
21.2	64.8	NaN
21.4	64.8	NaN
21.6	64.8	NaN
21.8	64.8	NaN
22	64.8	NaN
22.2	64.8	NaN
22.4	64.8	NaN
22.6	64.8	NaN
22.8	64.8	NaN
23	64.8	NaN
23.2	64.8	NaN
23.4	64.8	NaN
23.6	64.8	NaN
23.8	64.8	NaN
24	64.8	NaN
24.2	64.8	NaN
24.4	64.8	NaN
24.6	64.8	NaN
24.8	64.8	NaN
25	64.8	NaN
25.2	64.8	NaN
25.4	64.8	NaN
25.6	64.8	NaN
25.8	64.8	NaN
26	64.8	NaN
26.2	64.8	NaN
26.4	64.8	NaN
26.6	64.8	NaN
26.8	64.8	NaN
27	64.8	NaN
27.2	64.8	NaN
27.4	64.8	NaN
27.6	64.8	NaN
27.8	64.8	NaN
28	64.8	NaN
28.2	64.8	NaN
28.4	64.8	NaN
28.6	64.8	NaN
28.8	64.8	NaN
29	64.8	NaN
29.2	64.8	NaN
29.4	64.8	NaN
29.6	64.8	NaN
29.8	64.8	NaN
30	64.8	NaN
30.2	64.8	NaN
30.4	64.8	NaN
30.6	64.8	NaN
30.8	64.8	NaN
31	64.8	NaN
31.2	64.8	NaN
31.4	64.8	NaN
31.6	64.8	NaN
31.8	64.8	NaN
32	64.8	NaN
32.2	64.8	NaN
32.4	64.8	NaN
32.6	64.8	NaN
32.8	64.8	NaN
33	64.8	NaN
33.2	64.8	NaN
33.4	64.8	NaN
33.6	64.8	NaN
33.8	64.8	NaN
34	64.8	NaN
34.2	64.8	NaN
34.4	64.8	NaN
34.6	64.8	NaN
34.8	64.8	NaN
35	64.8	NaN
35.2	64.8	NaN
35.4	64.8	NaN
35.6	64.8	NaN
35.8	64.8	NaN
36	64.8	NaN
36.2	64.8	NaN
36.4	64.8	NaN
36.6	64.8	NaN
36.8	64.8	NaN
37	64.8	NaN
37.2	64.8	NaN
37.4	64.8	NaN
37.6	64.8	NaN
37.8	64.8	NaN
38	64.8	NaN
38.2	64.8	NaN
38.4	64.8	NaN
38.6	64.8	NaN
38.8	64.8	NaN
39	64.8	NaN
39.2	64.8	NaN
39.4	64.8	NaN
39.6	64.8	NaN
39.8	64.8	NaN
40	64.8	NaN
40.2	64.8	NaN
40.4	64.8	NaN
40.6	64.8	NaN
40.8	64.8	NaN
41	64.8	NaN
41.2	64.8	NaN
41.4	64.8	NaN
41.6	64.8	NaN
41.8	64.8	NaN
42	64.8	NaN
42.2	64.8	NaN
42.4	64.8	NaN
42.6	64.8	NaN
42.8	64.8	NaN
43	64.8	NaN
43.2	64.8	NaN
43.4	64.8	NaN
43.6	64.8	NaN
43.8	64.8	NaN
44	64.8	NaN
44.2	64.8	NaN
44.4	64.8	NaN
44.6	64.8	NaN
44.8	64.8	NaN
45	64.8	NaN
45.2	64.8	NaN
45.4	64.8	NaN
45.6	64.8	NaN
45.8	64.8	NaN
46	64.8	NaN
46.2	64.8	NaN
46.4	64.8	NaN
46.6	64.8	NaN
46.8	64.8	NaN
47	64.8	NaN
47.2	64.8	NaN
47.4	64.8	NaN
47.6	64.8	NaN
47.8	64.8	NaN
48	64.8	NaN
48.2	64.8	NaN
48.4	64.8	NaN
48.6	64.8	NaN
48.8	64.8	NaN
49	64.8	NaN
49.2	64.8	NaN
49.4	64.8	NaN
49.6	64.8	NaN
49.8	64.8	NaN
50	64.8	NaN
50.2	64.8	NaN
50.4	64.8	NaN
50.6	64.8	NaN
50.8	64.8	NaN
51	64.8	NaN
51.2	64.8	NaN
51.4	64.8	NaN
51.6	64.8	NaN
51.8	64.8	NaN
52	64.8	NaN
52.2	64.8	NaN
52.4	64.8	NaN
52.6	64.8	NaN
52.8	64.8	NaN
53	64.8	NaN
53.2	64.8	NaN
53.4	64.8	NaN
53.6	64.8	NaN
53.8	64.8	NaN
54	64.8	NaN
54.2	64.8	NaN
54.4	64.8	NaN
54.6	64.8	NaN
54.8	64.8	NaN
55	64.8	NaN
55.2	64.8	NaN
55.4	64.8	NaN
55.6	64.8	NaN
55.8	64.8	NaN
56	64.8	NaN
56.2	64.8	NaN
56.4	64.8	NaN
56.6	64.8	NaN
56.8	64.8	NaN
57	64.8	NaN
57.2	64.8	NaN
57.4	64.8	NaN
57.6	64.8	NaN
57.8	64.8	NaN
58	64.8	NaN
58.2	64.8	NaN
58.4	64.8	NaN
58.6	64.8	NaN
58.8	64.8	NaN
59	64.8	NaN
59.2	64.8	NaN
59.4	64.8	NaN
59.6	64.8	NaN
59.8	64.8	NaN
60	64.8	NaN
60.2	64.8	NaN
60.4	64.8	NaN
60.6	64.8	NaN
60.8	64.8	NaN
61	64.8	NaN
61.2	64.8	NaN
61.4	64.8	NaN
61.6	64.8	NaN
61.8	64.8	NaN
62	64.8	NaN
62.2	64.8	NaN
62.4	64.8	NaN
62.6	64.8	NaN
62.8	64.8	NaN
63	64.8	NaN
63.2	64.8	NaN
63.4	64.8	NaN
63.6	64.8	NaN
63.8	64.8	NaN
64	64.8	NaN
64.2	64.8	NaN
64.4	64.8	NaN
64.6	64.8	NaN
64.8	64.8	NaN
65	64.8	NaN
65.2	64.8	NaN
65.4	64.8	NaN
65.6	64.8	NaN
65.8	64.8	NaN
66	64.8	NaN
66.2	64.8	NaN
66.4	64.8	NaN
66.6	64.8	NaN
66.8	64.8	NaN
67	64.8	NaN
67.2	64.8	NaN
67.4	64.8	NaN
67.6	64.8	NaN
67.8	64.8	NaN
68	64.8	NaN
68.2	64.8	NaN
68.4	64.8	NaN
68.6	64.8	NaN
68.8	64.8	NaN
69	64.8	NaN
69.2	64.8	NaN
69.4	64.8	NaN
69.6	64.8	NaN
69.8	64.8	NaN
70	64.8	NaN
70.2	64.8	NaN
70.4	64.8	NaN
70.6	64.8	NaN
70.8	64.8	NaN
71	64.8	NaN
71.2	64.8	NaN
71.4	64.8	NaN
71.6	64.8	NaN
71.8	64.8	NaN
72	64.8	NaN
72.2	64.8	NaN
72.4	64.8	NaN
72.6	64.8	NaN
72.8	64.8	NaN
73	64.8	NaN
73.2	64.8	NaN
73.4	64.8	NaN
73.6	64.8	NaN
73.8	64.8	NaN
74	64.8	NaN
74.2	64.8	NaN
74.4	64.8	NaN
74.6	64.8	NaN
74.8	64.8	NaN
75	64.8	NaN
75.2	64.8	NaN
75.4	64.8	NaN
75.6	64.8	NaN
75.8	64.8	NaN
76	64.8	NaN
76.2	64.8	NaN
76.4	64.8	NaN
76.6	64.8	NaN
76.8	64.8	NaN
77	64.8	NaN
77.2	64.8	NaN
77.4	64.8	NaN
77.6	64.8	NaN
77.8	64.8	NaN
78	64.8	NaN
78.2	64.8	NaN
78.4	64.8	NaN
78.6	64.8	NaN
78.8	64.8	NaN
[truncated: 523,132 more rows]
